# Supplementary material for: A Discounted Cash Flow variant to detect the optimal amount of additional burdens in Public-Private Partnership transactions
Source: MethodsX. 2016 Mar 11;3:195–204. doi: 10.1016/j.mex.2016.03.003 (PMC4804394; doi:10.1016/j.mex.2016.03.003)
Supplement: Supplementary file 1 [file mmc1.xlsx]

## Sheet: DCF variant
(values in thousand Euros, results rounded to thousands)
time	1	2	3	4	5	6	7	8	9	10	11	12	13	14	15	16	17	18	19	20	21	22	23	24	25	26	27	28	29	30	31	32	33	34	35	36	37	38	39	40	41	42	43	44	45	46	47	48	49
Investment costs
Equity conferral (a)	-698	-1	0	-11	-442	-795	-819	0	0	0	0	0	0	0	0	0	0	0	0	0	0	0	0	0	0	0	0	0	0	0	0	0	0	0	0	0	0	0	0	0	0	0	0	0	0	0	0	0	0
Net operating revenues (b)
Sports arena	0	232	232	232	232	232	232	495	495	495	495	495	495	495	495	495	495	495	495	495	495	495	495	495	495	495	495	495	495	495	495	495	495	495	495	495	495	495	495	495	495	495	495	495	495	495	495	495	495
Shopping mall	0	0	0	0	0	0	0	564	564	564	564	564	564	564	564	564	564	564	564	564	564	564	564	564	564	564	564	564	564	564	564	564	564	564	564	564	564	564	564	564	564	564	564	564	564	564	564	564	564
Financial and tax items
Debt reimbursement (c)	0	-207	-207	-207	-207	-207	-207	-875	-875	-875	-875	-875	-875	-875	-875	-875	-875	-875	-875	-875	-875	-875	-875	-875	-752	-752	-752	-752	-752	-752	-752	-752	-752	-403	-49	-49	-146	-146	-98	-98	-98	-98	-98	-98	-98	-98	-196	-196	-49
Taxes	0	0	0	0	0	0	0	-35	-35	-35	-35	-35	-35	-35	-35	-35	-35	-35	-39	-46	-53	-82	-94	-97	-174	-194	-195	-201	-202	-208	-214	-220	-227	-234	-242	-263	-258	-253	-252	-272	-274	-275	-276	-277	-278	-278	-273	-276	-274
Discounting back
Cash flow	-698	24	25	14	-417	-770	-794	149	149	149	149	149	149	149	149	149	149	149	145	138	131	102	90	87	133	113	112	106	105	99	93	87	80	422	768	747	655	660	709	689	687	686	685	684	683	683	590	587	736
Discount rate	0.0677	0.0677	0.0677	0.0677	0.0677	0.0677	0.0677	0.0677	0.0677	0.0677	0.0677	0.0677	0.0677	0.0677	0.0677	0.0677	0.0677	0.0677	0.0677	0.0677	0.0677	0.0677	0.0677	0.0677	0.0677	0.0677	0.0677	0.0677	0.0677	0.0677	0.0677	0.0677	0.0677	0.0677	0.0677	0.0677	0.0677	0.0677	0.0677	0.0677	0.0677	0.0677	0.0677	0.0677	0.0677	0.0677	0.0677	0.0677	0.0677
Discount factor	0.936593	0.877206	0.821585	0.76949	0.720699	0.675001	0.632201	0.592115	0.554571	0.519407	0.486473	0.455627	0.426737	0.399678	0.374336	0.3506	0.32837	0.307549	0.288048	0.269783	0.252677	0.236656	0.22165	0.207596	0.194433	0.182104	0.170557	0.159743	0.149614	0.140127	0.131242	0.12292	0.115126	0.107827	0.10099	0.0945861	0.0885886	0.0829715	0.0777105	0.0727831	0.0681681	0.0638457	0.0597974	0.0560058	0.0524547	0.0491287	0.0460135	0.0430959	0.0403633
Discounted cash flow	-653.742	21.0529	20.5396	10.7729	-300.531	-519.751	-501.968	88.2251	82.631	77.3916	72.4844	67.8884	63.5837	59.5521	55.776	52.2394	48.9271	45.8247	41.7669	37.2301	33.1007	24.1389	19.9485	18.0608	25.8595	20.5778	19.1024	16.9327	15.7095	13.8726	12.2055	10.6941	9.21011	45.5028	77.56	70.6558	58.0256	54.7612	55.0967	50.1475	46.8315	43.7982	40.9612	38.308	35.8265	33.5549	27.148	25.2973	29.7074
(a) Equity is intended to finance construction, refurbishment and design costs.
(b) Operating costs are already deducted from gross operating revenues.
(c) Debt is intended to finance part of the investment costs and the overall maintenance expenses.
238.369	NPV
25.5919	concession fee			8	t
				99	n
time	1	2	3	4	5	6	7	8	9	10	11	12	13	14	15	16	17	18	19	20	21	22	23	24	25	26	27	28	29	30	31	32	33	34	35	36	37	38	39	40	41	42	43	44	45	46	47	48	49
Investment costs
Equity conferral	-698	-1	0	-11	-442	-795	-819	0	0	0	0	0	0	0	0	0	0	0	0	0	0	0	0	0	0	0	0	0	0	0	0	0	0	0	0	0	0	0	0	0	0	0	0	0	0	0	0	0	0
Net operating revenues
Sports arena	0	232	232	232	232	232	232	495	495	495	495	495	495	495	495	495	495	495	495	495	495	495	495	495	495	495	495	495	495	495	495	495	495	495	495	495	495	495	495	495	495	495	495	495	495	495	495	495	495
Shopping mall	0	0	0	0	0	0	0	564	564	564	564	564	564	564	564	564	564	564	564	564	564	564	564	564	564	564	564	564	564	564	564	564	564	564	564	564	564	564	564	564	564	564	564	564	564	564	564	564	564
Financial and tax items
Debt reimbursement	0	-207	-207	-207	-207	-207	-207	-875	-875	-875	-875	-875	-875	-875	-875	-875	-875	-875	-875	-875	-875	-875	-875	-875	-752	-752	-752	-752	-752	-752	-752	-752	-752	-403	-49	-49	-146	-146	-98	-98	-98	-98	-98	-98	-98	-98	-196	-196	-49
Concession fee	0	0	0	0	0	0	0	-25.5919	-25.5919	-25.5919	-25.5919	-25.5919	-25.5919	-25.5919	-25.5919	-25.5919	-25.5919	-25.5919	-25.5919	-25.5919	-25.5919	-25.5919	-25.5919	-25.5919	-25.5919	-25.5919	-25.5919	-25.5919	-25.5919	-25.5919	-25.5919	-25.5919	-25.5919	-25.5919	-25.5919	-25.5919	-25.5919	-25.5919	-25.5919	-25.5919	-25.5919	-25.5919	-25.5919	-25.5919	-25.5919	-25.5919	-25.5919	-25.5919	-25.5919
Taxes	0	0	0	0	0	0	0	-35	-35	-35	-35	-35	-35	-35	-35	-35	-35	-35	-39	-46	-53	-82	-94	-97	-174	-194	-195	-201	-202	-208	-214	-220	-227	-234	-242	-263	-258	-253	-252	-272	-274	-275	-276	-277	-278	-278	-273	-276	-274
Discounting back
Cash flow	-698	24	25	14	-417	-770	-794	123.408	123.408	123.408	123.408	123.408	123.408	123.408	123.408	123.408	123.408	123.408	119.408	112.408	105.408	76.4081	64.4081	61.4081	107.408	87.4081	86.4081	80.4081	79.4081	73.4081	67.4081	61.4081	54.4081	396.408	742.408	721.408	629.408	634.408	683.408	663.408	661.408	660.408	659.408	658.408	657.408	657.408	564.408	561.408	710.408
Discount rate	0.0677	0.0677	0.0677	0.0677	0.0677	0.0677	0.0677	0.0677	0.0677	0.0677	0.0677	0.0677	0.0677	0.0677	0.0677	0.0677	0.0677	0.0677	0.0677	0.0677	0.0677	0.0677	0.0677	0.0677	0.0677	0.0677	0.0677	0.0677	0.0677	0.0677	0.0677	0.0677	0.0677	0.0677	0.0677	0.0677	0.0677	0.0677	0.0677	0.0677	0.0677	0.0677	0.0677	0.0677	0.0677	0.0677	0.0677	0.0677	0.0677
Discount factor	0.936593	0.877206	0.821585	0.76949	0.720699	0.675001	0.632201	0.592115	0.554571	0.519407	0.486473	0.455627	0.426737	0.399678	0.374336	0.3506	0.32837	0.307549	0.288048	0.269783	0.252677	0.236656	0.22165	0.207596	0.194433	0.182104	0.170557	0.159743	0.149614	0.140127	0.131242	0.12292	0.115126	0.107827	0.10099	0.0945861	0.0885886	0.0829715	0.0777105	0.0727831	0.0681681	0.0638457	0.0597974	0.0560058	0.0524547	0.0491287	0.0460135	0.0430959	0.0403633
Discounted cash flow	-653.742	21.0529	20.5396	10.7729	-300.531	-519.751	-501.968	73.0718	68.4385	64.099	60.0346	56.228	52.6627	49.3235	46.1961	43.2669	40.5234	37.954	34.3952	30.3258	26.6342	18.0824	14.276	12.748	20.8836	15.9174	14.7375	12.8446	11.8805	10.2865	8.84678	7.54831	6.2638	42.7433	74.9755	68.2352	55.7584	52.6378	53.108	48.2849	45.0869	42.1642	39.4309	36.8747	34.4841	32.2976	25.9704	24.1944	28.6744
-0.0390506	NPV
[truncated: 50 more columns]
